# Supplementary material for: Origins of a cyanobacterial 6-phosphogluconate dehydrogenase in plastid-lacking eukaryotes
Source: BMC Evol Biol. 2008 May 17;8:151. doi: 10.1186/1471-2148-8-151 (PMC2416651; doi:10.1186/1471-2148-8-151)
Supplement: Additional file 4 — Table 3. Comparison of alternative tree topologies by exhaustive maximum likelihood (ML) analysis. All possible 105 trees are shown. See text and Table 2 for additional notes. [file 1471-2148-8-151-S4.xls]

## Sheet: gnd15AU_KH_Rell
rank	topology	log L	difference	S.E.	pAU	pKH	RELL	Not rejected by
1	(Out,,(Red,Htrl),(EuSt,(Glauco,Green)));	-27143.4	0	<--	0.867	0.758	0.283	both tests
2	(Out,,Red,(Htrl,(EuSt,(Glauco,Green))));	-27147.1	3.7	9.0554	0.624	0.342	0.139	both tests
3	(Out,Red,(Htrl,((EuSt,Green),Glauco)));	-27147.5	4.06	9.4245	0.58	0.337	0.131	both tests
4	(Out,(Red,Htrl),((EuSt,Glauco),Green));	-27146.2	2.77	4.0118	0.462	0.242	0.062	both tests
5	(Out,(Red,(EuSt,(Glauco,Green))),Htrl);	-27149.4	5.95	7.7969	0.426	0.219	0.053	both tests
6	(Out,(Red,Htrl),((EuSt,Green),Glauco));	-27146.3	2.93	3.9187	0.422	0.221	0.075	both tests
7	(Out,((Red,Htrl),(Glauco,Green)),EuSt);	-27158.2	14.82	13.3074	0.37	0.131	0.062	both tests
8	(Out,(Red,((EuSt,Green),Glauco)),Htrl);	-27150.5	7.05	8.2324	0.368	0.198	0.047	both tests
9	(Out,((Red,EuSt),(Glauco,Green)),Htrl);	-27156.5	13.12	11.9578	0.323	0.135	0.04	both tests
10	(Out,(Red,(Htrl,EuSt)),(Glauco,Green));	-27165.8	22.38	14.4914	0.205	0.066	0.011	both tests
11	(Out,((Red,(Glauco,Green)),EuSt),Htrl);	-27158.9	15.45	12.0349	0.19	0.103	0.009	both tests
12	(Out,(Red,((EuSt,Glauco),Green)),Htrl);	-27153.3	9.92	9.3534	0.171	0.149	0.01	both tests
13	(Out,((Red,(Glauco,Green)),Htrl),EuSt);	-27162.5	19.12	14.4572	0.17	0.093	0.012	both tests
14	(Out,Red,((Htrl,(Glauco,Green)),EuSt));	-27161.3	17.95	14.2028	0.153	0.099	0.012	both tests
15	(Out,(((Red,Htrl),EuSt),Glauco),Green);	-27171	27.65	17.1057	0.143	0.059	0.013	both tests
16	(Out,((Red,Htrl),EuSt),(Glauco,Green));	-27163.8	20.38	12.9079	0.142	0.064	0.009	both tests
17	(Out,(((Red,Glauco),Green),EuSt),Htrl);	-27165.7	22.25	13.5462	0.118	0.053	0.005	both tests
18	(Out,(((Red,Htrl),Glauco),Green),EuSt);	-27169.9	26.5	16.1698	0.109	0.054	0.006	both tests
19	(Out,(((Red,EuSt),Htrl),Glauco),Green);	-27177	33.6	19.5184	0.089	0.051	0.006	both tests
20	(Out,(Red,(Htrl,(Glauco,Green))),EuSt);	-27163.1	19.7	14.4442	0.082	0.086	0.004	both tests
21	(Out,((Red,(Htrl,EuSt)),Glauco),Green);	-27177.4	34	19.4193	0.075	0.048	0.001	AU test
22	(Out,Red,((Htrl,EuSt),(Glauco,Green)));	-27163.5	20.12	13.4425	0.065	0.068	0.001	both tests
23	(Out,((Red,Htrl),(EuSt,Glauco)),Green);	-27171	27.57	13.8881	0.063	0.03	0.001	AU test
24	(Out,((Red,EuSt),Htrl),(Glauco,Green));	-27167	23.61	14.2752	0.06	0.055	0.003	both tests
25	(Out,Red,(((Htrl,Glauco),Green),EuSt));	-27168.6	25.22	15.3635	0.059	0.05	0.003	both tests
26	(Out,((Red,Green),(EuSt,Glauco)),Htrl);	-27165.5	22.11	13.2208	0.058	0.048	0.002	AU test
27	(Out,(((Red,EuSt),Green),Glauco),Htrl);	-27165.3	21.9	13.6447	0.055	0.057	0.004	both tests
28	(Out,(((Red,EuSt),Glauco),Green),Htrl);	-27165.3	21.9	13.6445	0.055	0.057	0.004	both tests
29	(Out,Red,(Htrl,((EuSt,Glauco),Green)));	-27151.6	8.22	9.9845	0.047	0.205	0.005	KH test
30	(Out,Red,(((Htrl,Glauco),EuSt),Green));	-27171.8	28.44	15.7969	0.046	0.034	0.001
31	(Out,(((Red,Htrl),Green),Glauco),EuSt);	-27170.3	26.94	16.137	0.044	0.052	0.001	KH test
32	(Out,Red,(((Htrl,EuSt),Glauco),Green));	-27171.5	28.09	16.0187	0.044	0.037	0.002
33	(Out,(((Red,Green),EuSt),Htrl),Glauco);	-27200	56.64	17.8097	0.041	0.003	6e-05
34	(Out,(Red,((Htrl,Glauco),Green)),EuSt);	-27181.2	37.81	19.5167	0.04	0.031	0.001
35	(Out,(((Red,Green),Glauco),EuSt),Htrl);	-27167.8	24.43	14.0015	0.04	0.047	0.001
36	(Out,Red,((Htrl,Green),(EuSt,Glauco)));	-27173.7	30.24	14.4433	0.038	0.02	5e-06
37	(Out,(((Red,Green),Glauco),Htrl),EuSt);	-27179.2	35.84	18.6158	0.038	0.032	0.001
38	(Out,(Red,(Htrl,(EuSt,Glauco))),Green);	-27176	32.6	16.4255	0.038	0.026	0.001
39	(Out,((Red,(Htrl,Glauco)),Green),EuSt);	-27182.9	39.47	19.7689	0.035	0.028	0.0002
40	(Out,((Red,Htrl),Glauco),(EuSt,Green));	-27177.6	34.18	15.0247	0.034	0.015	0.001
41	(Out,((Red,Glauco),(EuSt,Green)),Htrl);	-27167	23.55	13.4042	0.03	0.043	0.001
42	(Out,((Red,(Htrl,Glauco)),EuSt),Green);	-27187.7	44.32	18.8384	0.028	0.014	4e-05
43	(Out,((Red,(EuSt,Glauco)),Green),Htrl);	-27165.7	22.28	13.2062	0.026	0.048	0.0005
44	(Out,(((Red,Htrl),Glauco),EuSt),Green);	-27176	32.64	15.7635	0.024	0.025	0.0002
45	(Out,(Red,(Htrl,Glauco)),(EuSt,Green));	-27187.6	44.18	17.2965	0.021	0.007	0.0005
46	(Out,(((Red,Green),Htrl),EuSt),Glauco);	-27197.9	54.48	17.8501	0.017	0.004	0.0002
47	(Out,(((Red,Glauco),EuSt),Green),Htrl);	-27168.6	25.18	13.3768	0.015	0.034	9e-05
48	(Out,(((Red,Glauco),Htrl),Green),EuSt);	-27184.6	41.15	19.4361	0.015	0.023	3e-05
49	(Out,((Red,(Htrl,Green)),EuSt),Glauco);	-27198.1	54.69	17.7894	0.013	0.003	0.0002
50	(Out,((Red,Htrl),(EuSt,Green)),Glauco);	-27181.9	38.49	13.7782	0.012	0.006	0.0002
51	(Out,((Red,(EuSt,Green)),Glauco),Htrl);	-27167.6	24.23	13.1321	0.011	0.036	0.0002
52	(Out,(Red,(Glauco,Green)),(Htrl,EuSt));	-27170.9	27.48	14.1559	0.011	0.032	0.0001
53	(Out,((Red,Green),(Htrl,Glauco)),EuSt);	-27183.2	39.75	19.7606	0.011	0.027	6e-05
54	(Out,((Red,(Htrl,Green)),Glauco),EuSt);	-27183.5	40.12	19.3023	0.011	0.024	0.0003
55	(Out,(((Red,Green),Htrl),Glauco),EuSt);	-27183.5	40.09	19.3255	0.01	0.024	0.0003
56	(Out,Red,(((Htrl,Green),Glauco),EuSt));	-27171.2	27.82	15.7735	0.009	0.038	0.0004
57	(Out,Red,((Htrl,(EuSt,Glauco)),Green));	-27172.2	28.76	15.6966	0.009	0.03	0.0003
58	(Out,((Red,Glauco),(Htrl,Green)),EuSt);	-27185	41.6	19.424	0.009	0.021	3e-06
59	(Out,(Red,((Htrl,EuSt),Glauco)),Green);	-27185.2	41.78	19.9946	0.008	0.024	0.0001
60	(Out,(((Red,EuSt),Green),Htrl),Glauco);	-27196.7	53.31	18.1052	0.008	0.004	6e-05
61	(Out,(((Red,Htrl),EuSt),Green),Glauco);	-27179.4	36.02	15.8905	0.008	0.018	0.0002
62	(Out,((Red,EuSt),Green),(Htrl,Glauco));	-27191.7	48.26	18.2067	0.006	0.008	1e-06
63	(Out,(((Red,Green),EuSt),Glauco),Htrl);	-27171.9	28.48	13.6571	0.006	0.024	2e-05
64	(Out,(((Red,EuSt),Glauco),Htrl),Green);	-27185.6	42.19	18.8134	0.006	0.017	4e-05
65	(Out,((Red,EuSt),(Htrl,Glauco)),Green);	-27186	42.62	19.0526	0.006	0.018	1e-05
66	(Out,(Red,((Htrl,Glauco),EuSt)),Green);	-27185.6	42.15	19.8903	0.005	0.023	5e-05
67	(Out,(((Red,Glauco),Htrl),EuSt),Green);	-27187.1	43.68	19.0923	0.005	0.017	5e-05
68	(Out,(((Red,Glauco),Green),Htrl),EuSt);	-27179.7	36.27	18.5809	0.004	0.031	6e-05
69	(Out,((Red,Htrl),Green),(EuSt,Glauco));	-27176.1	32.66	12.8761	0.004	0.011	8e-05
70	(Out,((Red,EuSt),(Htrl,Green)),Glauco);	-27196.2	52.75	18.2497	0.004	0.005	3e-07
71	(Out,(Red,(Htrl,(EuSt,Green))),Glauco);	-27192.3	48.87	15.5329	0.004	0.002	1e-05
72	(Out,(Red,EuSt),(Htrl,(Glauco,Green)));	-27171.2	27.82	14.2533	0.004	0.03	0.0001
73	(Out,(((Red,Htrl),Green),EuSt),Glauco);	-27185.8	42.37	14.2711	0.004	0.004	5e-05
74	(Out,(((Red,EuSt),Htrl),Green),Glauco);	-27186.5	43.06	18.8468	0.004	0.018	5e-05
75	(Out,((Red,Glauco),Htrl),(EuSt,Green));	-27189.1	45.7	17.1423	0.003	0.005	5e-05
76	(Out,(Red,EuSt),((Htrl,Glauco),Green));	-27186.7	43.26	18.7841	0.003	0.016	2e-05
77	(Out,((Red,Glauco),Green),(Htrl,EuSt));	-27185	41.56	17.9535	0.003	0.017	6e-06
78	(Out,(Red,Green),((Htrl,Glauco),EuSt));	-27192.6	49.16	20.3214	0.003	0.011	4e-06
79	(Out,((Red,(EuSt,Green)),Htrl),Glauco);	-27192.1	48.69	15.5347	0.002	0.003	2e-06
80	(Out,(Red,Green),(Htrl,(EuSt,Glauco)));	-27183.7	40.33	17.2825	0.002	0.012	6e-05
81	(Out,((Red,Green),(Htrl,EuSt)),Glauco);	-27197.1	53.72	18.5079	0.002	0.005	8e-06
82	(Out,(Red,((Htrl,Green),EuSt)),Glauco);	-27200.5	57.09	17.8055	0.001	0.002	3e-06
83	(Out,(Red,Green),((Htrl,EuSt),Glauco));	-27190.4	47	20.3445	0.001	0.015	2e-05
84	(Out,((Red,Green),Glauco),(Htrl,EuSt));	-27184.8	41.42	17.9347	0.001	0.016	9e-06
85	(Out,(Red,(EuSt,Glauco)),(Htrl,Green));	-27187.5	44.11	15.0141	0.001	0.004	2e-05
86	(Out,(Red,((Htrl,Green),Glauco)),EuSt);	-27182.6	39.21	19.1305	0.0005	0.025	6e-06
87	(Out,Red,(((Htrl,EuSt),Green),Glauco));	-27172.9	29.53	14.8148	0.0004	0.025	1e-06
88	(Out,((Red,(EuSt,Glauco)),Htrl),Green);	-27178	34.6	15.2357	0.0004	0.017	2e-05
89	(Out,((Red,EuSt),Glauco),(Htrl,Green));	-27194.7	51.28	17.959	0.0002	0.005	3e-06
90	(Out,((Red,(Htrl,EuSt)),Green),Glauco);	-27185.2	41.78	19.0958	0.0002	0.022	4e-06
91	(Out,Red,((Htrl,(EuSt,Green)),Glauco));	-27171.3	27.94	14.5397	0.0001	0.028	1e-05
92	(Out,Red,((Htrl,Glauco),(EuSt,Green)));	-27171.3	27.94	14.5398	0.0001	0.028	1e-05
93	(Out,(Red,Glauco),(Htrl,(EuSt,Green)));	-27193.4	49.97	16.272	0.0001	0.003	3e-06
94	(Out,(Red,((Htrl,EuSt),Green)),Glauco);	-27197.4	53.96	18.4883	0.0001	0.004	1e-06
95	(Out,(Red,EuSt),((Htrl,Green),Glauco));	-27188.2	44.82	18.4983	6e-05	0.012	2e-06
96	(Out,(Red,(Htrl,Green)),(EuSt,Glauco));	-27184.8	41.43	14.955	3e-05	0.005	5e-07
97	(Out,((Red,Green),Htrl),(EuSt,Glauco));	-27184.9	41.46	14.9348	5e-06	0.005	5e-07
98	(Out,(Red,Glauco),((Htrl,EuSt),Green));	-27195.9	52.49	18.6725	2e-06	0.006	7e-07
99	(Out,(((Red,Glauco),EuSt),Htrl),Green);	-27187.3	43.93	18.8973	1e-08	0.016	1e-07
100	(Out,((Red,Glauco),(Htrl,EuSt)),Green);	-27187.3	43.94	19.2735	2e-15	0.017	1e-09
101	(Out,((Red,Glauco),EuSt),(Htrl,Green));	-27199.1	55.74	17.953	2e-40	0.003	2e-15
102	(Out,(Red,(EuSt,Green)),(Htrl,Glauco));	-27191.5	48.06	16.326	1e-49	0.003	2e-17
103	(Out,(Red,Glauco),((Htrl,Green),EuSt));	-27200.4	57.02	18.1995	2e-53	0.003	1e-17
104	(Out,Red,(((Htrl,Green),EuSt),Glauco));	-27176.2	32.76	14.9647	3e-56	0.016	8e-19
105	(Out,((Red,Green),EuSt),(Htrl,Glauco));	-27197.2	53.75	18.0216	3e-65	0.004	1e-20
